# Supplementary material for: In Vitro Analysis of Human Cartilage Infiltrated by Hydrogels and Hydrogel-Encapsulated Chondrocytes
Source: Bioengineering (Basel). 2023 Jun 26;10(7):767. doi: 10.3390/bioengineering10070767 (PMC10376441; doi:10.3390/bioengineering10070767)
Supplement: Supplementary file 1 [file bioengineering-10-00767-s001.zip]

Archive with 1 entries (1 files):
- bioengineering-2333972-supplementary.pdf
